# Supplementary material for: Retinal Pigment Epithelial Cells Mitigate the Effects of Complement Attack by Endocytosis of C5b-9
Source: J Immunol. 2015 Aug 31;195(7):3382–9. doi: 10.4049/jimmunol.1500937 (PMC4574521; doi:10.4049/jimmunol.1500937)
Supplement: Data Supplement [file JI_1500937.zip]

Archive with 3 entries (3 files):
- JI_1500937_Supplemental_Material_1.pdf
- JI_1500937_Supplemental_Video_1.mov
- manifest.xml
